# Supplementary material for: Porous TiO2/Carbon Dot Nanoflowers with Enhanced Surface Areas for Improving Photocatalytic Activity
Source: Nanomaterials (Basel). 2022 Jul 23;12(15):2536. doi: 10.3390/nano12152536 (PMC9331435; doi:10.3390/nano12152536)
Supplement: Supplementary file 1 [file nanomaterials-12-02536-s001.zip]

Archive with 1 entries (1 files):
- nanomaterials-1812267-supplementary.pdf
